# Supplementary material for: Optimal Management of Patients with Phlegmonous Esophagitis: A Systematic Review and Meta-Analysis
Source: J Clin Med. 2023 Nov 17;12(22):7147. doi: 10.3390/jcm12227147 (PMC10672419; doi:10.3390/jcm12227147)
Supplement: Supplementary file 1 [file jcm-12-07147-s001.zip]

Archive with 1 entries (1 files):
- jcm-2687190-supplementary.pdf
